# Supplementary material for: Corneal Stroma Regeneration with Collagen-Based Hydrogel as an Artificial Stroma Equivalent: A Comprehensive In Vivo Study
Source: Polymers (Basel). 2022 Sep 26;14(19):4017. doi: 10.3390/polym14194017 (PMC9572218; doi:10.3390/polym14194017)
Supplement: Supplementary file 1 [file polymers-14-04017-s001.zip]

Archive with 3 entries (2 files):
- Video/
- Video/S1.mp4
- Video/S2.mp4
